# Supplementary material for: The Uve1 Endonuclease Is Regulated by the White Collar Complex to Protect Cryptococcus neoformans from UV Damage
Source: PLoS Genet. 2013 Sep 5;9(9):e1003769. doi: 10.1371/journal.pgen.1003769 (PMC3764193; doi:10.1371/journal.pgen.1003769)
Supplement: Dataset S1 — ImageJ quantification for northern blots. Autoradiographs were scanned, pixel intensity measured for the UVE1 homologs or actin loading controls, and relative expression levels provided for comparison between dark and light grown cultures. (XLSX) [file pgen.1003769.s001.xlsx]

## Sheet: JEC21
	Area UVE1 JEC21 Normalized	Area Actin Normalized	Sample	(UVE1/Actin) JEC21		Ration (Light/Dark)
Light bwc1Δ (UVE1 L)	16494.2	55888.5	Light bwc1Δ (UVE1 L)	0.295126		1.39572	1.39572
Dark bwc1Δ (UVE1 L)	9428.1	44587.7	Dark bwc1Δ (UVE1 L)	0.211451		-17.2268	17.2268
Light WT (UVE1 L)	55132.4	44059.5	Light WT (UVE1 L)	1.25132		0.780175	0.780175
Dark WT (UVE1 L)	-3354.73	46184.3	Dark WT (UVE1 L)	-0.0726379		0.577769	0.577769
Light bwc1Δ (UVE1 D)	85001.4		Light bwc1Δ (UVE1 D)	1.52091
Dark bwc1Δ (UVE1 D)	86921.4		Dark bwc1Δ (UVE1 D)	1.94945
Light WT (UVE1 D)	28278.3		Light WT (UVE1 D)	0.64182
Dark WT (UVE1 D)	51304.3		Dark WT (UVE1 D)	1.11086
									Ration (Light/Dark)
				Light	Dark				Light isoform	Dark isoform
			bwc1Δ UVE1 Light isoform	0.295126	0.211451			bwc1Δ	1.39572	0.780175
			WT UVE1 Light isoform	1.25132	-0.0726379			WT	17.2268	0.577769
			bwc1Δ UVE1 Dark isoform	1.52091	1.94945
			WT UVE1 Dark isoform	0.64182	1.11086

## Sheet: KN99alpha
	Area UVE1 KN99α Normalized	Area Actin Normalized	Sample	(UVE1/Actin) JEC21		(UVE1/Actin) JEC21		Ration (Light/Dark)
KN99α-(Light)	77034.8	71521.6		1.07708		1.07708		-176.182
KN99α-(Dark)	-249	40729.7		-0.00611348		-0.00611348		6.39539
bwc1Δ- (Light)	7053.29	73718.9		0.0956782		0.0956782
bwc1Δ-(Dark)	1558.29	104160		0.0149605		0.0149605
										L/D
						KN99α	bwc1Δ		KN99α	176.182
					Light	1.07708	0.0956782		bwc1Δ	6.39539
					Dark	-0.00611348	0.0149605

## Sheet: R265
	Area UVE1 R265 Normalised	Area actin R265 normalised	UVE1/Actin(R265)		Relative L/D
R265 Light	56283	51098.5	1.10146		2.59811
R265 Dark	18101.1	42696.7	0.423946
				UVE1 Light	UVE1 Dark
			R265	1.10146	0.423946					L/D	2.59811

## Sheet: Neurospora
	Neurospora UVE1 Normalised	Neurospora Actin Normalised	(UVE1/Actin) Neurospora		Ration (Light/Dark)
Wild Type L	68425.4	60425.4	1.1324		3.37
Wild Type D	13478.8	40112.7	0.336022		0.389464
wc-1 L	13625.4	77128.8	0.176658
wc-1 D	22368.7	49314.4	0.453593
				N.C. WT	N. C. wc-1				L/D
			Light	1.1324	0.176658			N.C. WT	3.37
			WT Dark	0.336022	0.453593			N. C. bwc1Δ	0.389464

## Sheet: Phycomyces
	UVE1 Phycomyces normalised	Actin Phycomyces Normalised	(UVE1/Actin) Phycomyces		Ration (Light/Dark)
NRRL1555 L light	37354.7	49432.3	0.755674		5.79829
NRRL1555 L Dark	4857.18	37269.2	0.130327		2.15701
madA madB L Light	3628.51	45106.8	0.0804425		6.49435
madA madB L Dark	2225	59661.9	0.0372935		2.27892
NRRL1555 S Light	57189.7		1.15693
NRRL1555 S Dark	6639.28		0.178144
madA madB S Light	5320.51		0.117953
madA madB S Dark	3088.01		0.0517585
				Light	Dark			Long form	Short form
			NRRL1555 Long	0.755674	0.130327		NRRL155	5.79829	6.49435
			madA madB Long	0.0804425	0.0372935		madA madB	2.15701	2.27892
			NRRL1555 Short	1.15693	0.178144
			madA madB Short	0.117953	0.0517585

## Sheet: S. pombe
	UVE1 S. pombe Normalised	Actin Strongest band normalised	(UVE1/Actin) S. pombe		Ration (Light/Dark)
	29234.4	59330.2	0.49274		0.584002
	37041.8	43902.5	0.84373
					UVE1 Light	UVE1 Dark
				S. pombe	0.49274	0.84373			L/D	0.584002
